# Supplementary material for: Endurance exercise remodels skeletal muscle by suppressing Ythdf1-mediated myostatin expression
Source: Cell Death Dis. 2025 Feb 13;16(1):96. doi: 10.1038/s41419-025-07379-5 (PMC11825732; doi:10.1038/s41419-025-07379-5)
Supplement: Supplementary file 2 — Original data_qPCR [file 41419_2025_7379_MOESM2_ESM.xlsx]

## Sheet: Fig1 F
	NC								1M
Pax7	1.09379	0.883177	1.21615	0.922954	0.889019	0.931866	1.17661		1.47762	1.45587	2.28743	1.77632	1.79982	1.87006	1.08905
MyoD	0.743502	0.743502	1.22819	1.03863	0.908349	1.2017	1.31359		1.56305	1.25555	2.34148	1.78435	2.49687	2.69305	0.94322
MyoG	1.25884	0.607281	1.6158	1.10228	0.840757	0.928737	0.971324		0.523426	0.643664	0.706081	0.874381	1.10803	1.03658	1.08602
eMyHC	1.27867	0.5393	1.5545	0.953665	0.675819	1.00179	1.45505		0.831719	0.96826	1.27962	1.55301	1.43105	1.75152	0.943259

## Sheet: Fig1 I
	NC							1M
Mettl3	1.1905	1.1905	0.910874	0.783689	1.02849	1.418	0.800833	0.272289	0.196081	0.24238	0.433753	0.337811	0.313197	0.283464
Mettl14	1.23854	1.17008	0.972399	0.736292	0.964778	1.12482	0.924486	0.624476	0.584756	0.473913	0.604675	0.507766	0.682954	0.662015
Ythdf1	1.30656	0.863787	1.28348	0.833961	0.85569	1.19537	0.845612	0.102937	0.156481	0.175091	0.220545	0.488388	0.29236	0.230853
Ythdf2	1.39782	1.1811	0.867758	0.841251	0.906647	1.37921	0.719917	0.821771	0.804313	0.766761	0.765629	1.22917	0.70432	0.530616
Ythdf3	1.50064	1.62344	1.00113	1.08933	1.09119	0.824761	0.505797	1.16883	1.05248	1.75379	1.20578	1.76862	1.56198	1.50623

## Sheet: Fig 2F
	WT							Ythdf1-KO
Pax7	0.573377	1.69214	0.709859	1.05796	1.43225			1.66123	1.66734	1.93422	2.67704	1.64337	1.4862	2.26247
MyoD	0.515113	0.977509	1.47147	0.994729	1.43681			2.36421	1.52126	0.901196	1.44447	1.64794	1.98791	2.83182
MyoG	0.692003	1.4503	0.873494	1.01174	1.17133			0.956954	1.09933	1.2155	1.78026	1.48534	1.29267	1.29746
eMyHC	0.884246	1.42975	1.11808	0.765248	0.966357			2.28911	1.59591	1.88838	0.856349	0.809382	1.14035	1.20437

## Sheet: Fig 2L
	WT													Ythdf1-KO
Ndufa2	1.02989	1.10035	0.897355	1.45264	0.706329	0.923026	1.2257	0.644736	1.04373	1.32288				1.35282	2.11844	2.08997	1.97928	2.4051	2.4197	2.45018	1.98518	1.79542	1.23571	1.46842
Ndufb3	0.987083	1.13499	0.902803	0.500422	1.99898	0.955774	1.10931	0.847786	1.35402	0.838352				1.29429	1.5449	2.70794	1.35304	1.34424	1.66469	1.98316	1.2166	1.2686	1.25801	1.57573
Ndufb5	1.10143	1.08244	0.848628	0.656487	1.52981	0.675835	1.3044	0.838146	1.01488	1.47202				0.964799	1.09188	2.52881	1.27772	1.14561	1.07616	2.37463	2.47667	2.4299	1.79726	1.77874
COX17	1.11844	1.06245	0.85336	1.2956	0.776213	0.535621	1.17476	0.928183	1.11478	1.65619				1.30985	2.25206	1.6285	1.71252	3.50027	1.33088	1.96517	3.41484	3.22409	2.71722	2.57396
CytC	1.10131	1.02434	0.89031	1.5537	0.650688	0.917573	2.1477	0.718934	0.96193	0.984172				1.39611	1.93341	1.47595	1.87456	1.57101	1.30457	1.90503	1.75845	1.23961	1.3574	1.75449
Trop1	1.1834	1.08847	0.782857	0.893471	0.838113	0.406525	0.825056	1.27779	1.75234	1.71545				1.30056	1.70639	1.71182	1.04507	0.500515	0.398811	1.43172	1.81835	0.579427	0.345896	2.48762
MHC1	1.02859	0.997833	0.991387	1.54095	0.653845	1.19985	0.547166	1.20704	0.878847	1.78513				1.59558	2.88262	1.96575	1.62789	1.50362	0.986252	1.93273	2.10255	0.732356	1.95729	1.45341
MHC2A	1.61972	0.908221	0.715341	1.13827	1.13936	0.496905	1.07152	1.01251	1.55669	1.34663				1.3406	0.912341	1.12552	0.961048	0.399614	0.560364	1.6485	1.28373	1.02568	0.774182	1.22177
MHC2B	1.08078	1.26607	0.782838	1.13979	0.451916	0.605527	1.27187	1.05156	1.04429	1.32706				1.39399	1.71035	1.80909	1.14126	1.68049	1.39988	1.25645	2.01904	1.7744	2.01224	1.81812
MHC2X	1.96886	0.943461	0.799932	1.2757	0.567412	0.416839	1.2025	1.30184	1.717	0.98083				0.906957	1.60493	1.12141	1.20529	0.235087	0.408839	1.35353	1.08149	0.728448	0.437088	0.637017

## Sheet: Fig 2M
WT						Ythdf1-KO
0.965815	1.0604	0.88987	1.12376	0.989657	1.01045	0.963716	1.33674	1.22435	1.1607	1.21841

## Sheet: Fig 3C
	WT			Ythdf1-KO
Ythdf1	0.975408	1.01089	1.20217	0.057263	0.014376	0.024694
Pax7	1.1912	0.888559	0.995051	1.4778	2.11721	2.35337
MyoD	0.961005	1.16362	0.901225	1.53934	1.79654	1.99182

## Sheet: Fig 3I
	WT			Ythdf1-KO
MyoG	1.24383	0.889411	0.937039	1.65396	2.40036	2.62241
eMyHC	0.972227	1.12316	0.918091	1.51001	2.11625	1.68794

## Sheet: Fig 3K
	Scramble			shF1-1			shF1-2
Ythdf1	1.10212	0.860639	1.05427	0.607217	0.66129	0.569317	0.487418	0.396924	0.569369
Pax7	1.06732	0.868861	1.07833	2.37151	1.86484	1.54772	1.58005	2.20905	2.13547
MyoD	0.999471	0.942133	1.06198	1.26132	1.26284	1.14781	1.51028	1.34747	1.71818

## Sheet: Fig 3Q
	Scramble			shF1-1			shF1-2
MyoG	1.07695	0.876695	1.05915	1.47848	1.42345	1.54879	2.69556	2.22093	3.49378
eMyHC	0.988027	0.969723	1.04372	1.619	1.9909	1.95716	2.11259	2.36366	2.71667

## Sheet: Fig 3S
	Vector						OE-F1
Ythdf1	1.02888	0.949563	1.07645	1.00936	0.857631	1.28165	4.62746	5.79351	3.08916	6.8826	5.34546	8.69688
Pax7	0.998891	1.09227	1.15094	1.22117	1.08732	0.75312	0.550113	0.742652	0.649702	0.738082	0.93849	0.674569
MyoD	1.00235	1.00131	1.00002	1.03173	0.861819	1.12465	0.522392	1.04158	0.751834	0.333308	0.362527	0.331339

[truncated: 22 more sheets: Fig 3Y, Fig 4E, Fig 4F, Fig 4G, Fig 4H, Fig 4K, Fig 4L, Fig 4N, Fig 4P, Fig 4V, Fig 5G, Fig 6D, Fig 6I, Fig S1C, Fig S1E, Fig S3B, Fig S3C, Fig S3D, Fig S3E, Fig S3F …]
